# Supplementary material for: Claudin-3 Loss of Expression Is a Prognostic Marker in Castration-Resistant Prostate Cancer
Source: Int J Mol Sci. 2023 Jan 2;24(1):803. doi: 10.3390/ijms24010803 (PMC9820886; doi:10.3390/ijms24010803)
Supplement: Supplementary file 1 [file ijms-24-00803-s001.zip]

Archive with 3 entries (3 files):
- Suplementary figure S1.pdf
- Supplementary table S1.xlsx
- Supplementary table S2.pdf
